# Supplementary material for: Dayao gen. n. of the subtribe Tyrina (Coleoptera, Staphylinidae, Pselaphinae) from South China
Source: Zookeys. 2011 Oct 28;(141):45–52. doi: 10.3897/zookeys.141.1948 (PMC3267463; doi:10.3897/zookeys.141.1948)
Supplement: XML Treatment for Dayao [file zookeys.141.1948-treatment1.xml]

<!DOCTYPE tp:taxon-treatment
  PUBLIC "-//TaxonX//DTD Taxonomic Treatment Publishing DTD v0 20100105//EN" "tax-treatment-NSO.dtd">
<tp:taxon-treatment xmlns:tp="http://www.plazi.org/taxpub"><tp:treatment-meta><mixed-citation publication-type="journal"><person-group><name><surname>Yin</surname><given-names>Zi-Wei</given-names></name><name><surname>Li</surname><given-names>Li-Zhen</given-names></name><name><surname>Zhao</surname><given-names>Mei-Jun</given-names></name></person-group><article-title>
                    <italic>Dayao</italic> gen. n. of the subtribe Tyrina (Coleoptera, Staphylinidae, Pselaphinae) from South China
                </article-title><source>Zookeys</source><day>28</day><month>10</month><year>2011</year><volume>2011</volume><issue>141</issue><fpage>45</fpage><lpage>52</lpage><pub-id pub-id-type="doi">10.3897/zookeys.141.1948</pub-id></mixed-citation></tp:treatment-meta><tp:nomenclature><tp:taxon-name>
                        <tp:taxon-name-part taxon-name-part-type="genus">Dayao</tp:taxon-name-part>
                    <object-id xmlns:xlink="http://www.w3.org/1999/xlink" xlink:type="simple">urn:lsid:zoobank.org:act:12861B33-83EB-466C-BF28-FDE4F6F6C17B</object-id>
                    <object-id xmlns:xlink="http://www.w3.org/1999/xlink" xlink:type="simple">http://species-id.net/wiki/Dayao</object-id>
                    </tp:taxon-name><tp:taxon-authority>Yin, Li &amp; Zhao</tp:taxon-authority><tp:taxon-status xmlns:xlink="http://www.w3.org/1999/xlink" xlink:type="simple">gen. n.</tp:taxon-status><xref ref-type="fig" rid="F1">Figs 1</xref><xref ref-type="fig" rid="F2"/><xref ref-type="fig" rid="F3">13</xref></tp:nomenclature><tp:treatment-sec sec-type="Type species"><title>Type species.</title><p> <italic><tp:taxon-name>Dayao pengzhongi</tp:taxon-name></italic> Yin, Li and Zhao, here designated. Gender masculine.
                    </p></tp:treatment-sec><tp:treatment-sec sec-type="Diagnosis"><title>Diagnosis.</title><p> Head and pronotum finely punctate. Head with vertexal foveae small, lacking frontal foveae; maxillary palpi with apical three segments elongate, each basally pedunculate and strongly protrude laterally. Pronotum with median and lateral antebasal foveae, lacking antebasal sulcus. Median metaventral fovea absent. Abdomen with tergite IV longest.</p></tp:treatment-sec><tp:treatment-sec sec-type="Description"><title>Description.</title><p>Length 2.95–2.99 mm. Head with narrow, long and prominent frontal rostrum, antennal tubercles faint; small vertexal foveae nude, with median carina between foveae; lacking postantennal notches and lateral postantennal pits; antennae with 11 antennomeres, antennal club formed by three enlarged apical antennomeres; maxillary palpi (<xref ref-type="fig" rid="F3">Fig. 9</xref>) elongate, lateral projections of antennomeres II–IV each setose at their apices, fourth palpomeres with apical palpal cones; with lateral genal spines; gula flat, gular foveae close in median impression.
                    </p><p>Pronotum with nude median and setose lateral antebasal foveae; lateral procoxal foveae present.</p><p>Each elytron with two basal foveae; discal stria extending from second basal fovea and exceeding elytral midpoint.</p><p>Thorax with median and lateral mesoventral foveae; lateral mesocoxal foveae present; lacking median metaventral fovea, metaventral apex broad and shallowly notched medially.</p><p>Legs with tarsomeres simple, third tasomeres about 0.75 times as long as second tarsomeres.</p><p>Abdomen with tergite IV (visible tergite I) longer than V–VII combined; tergite IV with deep basal sulcus connecting basolateral foveae, lacking mediobasal fovea in sulcus; with long discal carinae; tergites V–VII each with basolateral foveae. Sternite IV largest, longer than V–VII combined, with deep basal sulcus densely covered by short setae.</p><p>Males with antennomeres IX, pronotum and protibiae modified. Aedeagus with median lobe asymmetric; parameres long and symmetric; dorsal diaphragm oval.</p></tp:treatment-sec><tp:treatment-sec sec-type="Distribution"><title>Distribution.</title><p> A single species in known from Dayao Mountain, Guangxi Province, South China.</p></tp:treatment-sec><tp:treatment-sec sec-type="Comparative notes"><title>Comparative notes.</title><p><italic><tp:taxon-name>Dayao</tp:taxon-name></italic> is placed near the genera of <italic><tp:taxon-name>Pselaphodex</tp:taxon-name></italic> complex with simple, linear tarsomere II not strongly bilobed, only slightly extending beneath tarsomere III: <italic><tp:taxon-name>Paralasinus</tp:taxon-name></italic> Hlaváč &amp; Nomura, <italic><tp:taxon-name>Lasinus</tp:taxon-name></italic> Sharp, <italic><tp:taxon-name>Linan</tp:taxon-name></italic> Hlaváč, <italic><tp:taxon-name>Indophodes</tp:taxon-name></italic> Hlaváč, <italic><tp:taxon-name>Labomimus</tp:taxon-name></italic> Sharp and <italic><tp:taxon-name>Pselaphodes</tp:taxon-name></italic> Westwood<italic>.</italic> Among these genera, <italic><tp:taxon-name>Dayao</tp:taxon-name></italic> can be readily separated from <italic><tp:taxon-name>Paralasinus</tp:taxon-name></italic> and <italic><tp:taxon-name>Lasinus</tp:taxon-name></italic> by the clearly <!--PageBreak-->asymmetrical palpomeres II–IV, which are simple in both genera. <italic><tp:taxon-name>Dayao</tp:taxon-name></italic> is separated from <italic><tp:taxon-name>Indophodes</tp:taxon-name></italic> and <italic><tp:taxon-name>Labomimus</tp:taxon-name></italic> by the lack of a frontal and a median metaventral fovea; from <italic><tp:taxon-name>Pselaphodes</tp:taxon-name></italic> by the lack of a frontal fovea, the indistinct pronotal lateral antebasal foveae and the longer scape. The lack of a median metaventral fovea, the pronotum being finely punctate and the basal carinae of the tergite IV being much longer separate <italic><tp:taxon-name>Dayao</tp:taxon-name></italic> from <italic><tp:taxon-name>Linan</tp:taxon-name></italic> in which the median metaventral fovea is present, the pronotum is roughly and densely punctate and the basal carinae are much shorter.
                    </p></tp:treatment-sec><tp:treatment-sec sec-type="Remarks"><title>Remarks.</title><p>The published key to the world genera of <tp:taxon-name>Tyrini</tp:taxon-name> (<xref ref-type="bibr" rid="B3">Hlaváč and Chandler 2005</xref>) may be modified as the following to accommodate the new genus:
                    </p><table-wrap content-type="key" position="anchor" orientation="portrait"><table><tbody><tr><td rowspan="1" colspan="1">18(16)</td><td rowspan="1" colspan="1">Head with vertexal foveae indistinct, lacking frontal fovea; lacking median longitudinal sulcus on the pronotal disc</td><td rowspan="1" colspan="1">18a</td></tr><tr><td rowspan="1" colspan="1">–</td><td rowspan="1" colspan="1">Head with distinct setose vertexal and frontal foveae; pronotum with median longitudinal sulcus on the disc variably present</td><td rowspan="1" colspan="1">19</td></tr><tr><td rowspan="1" colspan="1">18a</td><td rowspan="1" colspan="1">Head and pronotum roughly punctate; median metaventral fovea present; discal carinae of tergite IV short or indistinct. (Northwestern Thailand; China: Yunnan, Zhejiang, Hainan, Anhui, Guizhou and Jiangxi Provinces)</td><td rowspan="1" colspan="1"><italic><tp:taxon-name>Linan</tp:taxon-name></italic> Hlaváč
                                    </td></tr><tr><td rowspan="1" colspan="1">–</td><td rowspan="1" colspan="1">Head and pronotum finely punctate (<xref ref-type="fig" rid="F2">Figs 4–5</xref>); median metaventral fovea absent (<xref ref-type="fig" rid="F2">Fig. 6</xref>); long discal carinae of tergite IV distinct (<xref ref-type="fig" rid="F1">Fig. 1</xref>). (China: Guangxi Province)
                                    </td><td rowspan="1" colspan="1"><italic><tp:taxon-name>Dayao</tp:taxon-name></italic> Yin, Li &amp; Zhao, gen. n.
                                    </td></tr></tbody></table></table-wrap></tp:treatment-sec><tp:treatment-sec sec-type="Etymology"><title>Etymology.</title><p>The generic name is taken from the collection site of the type series, Dayao Mountain.</p></tp:treatment-sec><tp:treatment-sec><!--Section generated to contain objects referenced in tp:taxon-treatment.--><fig id="F1" position="float" orientation="portrait"><label>Figures 1.</label><caption><p> Male habitus of <italic><tp:taxon-name>Dayao pengzhongi</tp:taxon-name></italic>, holotype. Scale: 1.0 mm.</p></caption><graphic xmlns:xlink="http://www.w3.org/1999/xlink" xlink:href="ZooKeys-141-045-g001.jpg" position="float" orientation="portrait" xlink:type="simple"/></fig><fig id="F2" position="float" orientation="portrait"><label>Figures 2–7.</label><caption><p> Details of <italic><tp:taxon-name>Dayao pengzhongi</tp:taxon-name></italic>. <bold>2</bold> male right antenna <bold>3</bold> same, female <bold>4</bold> male head and pronotum <bold>5</bold> same, female <bold>6</bold> male meso- and metathorax <bold>7</bold> male metaventral process, in lateral view. Scales: 0.3 mm.</p></caption><graphic xmlns:xlink="http://www.w3.org/1999/xlink" xlink:href="ZooKeys-141-045-g002.jpg" position="float" orientation="portrait" xlink:type="simple"/></fig><fig id="F3" position="float" orientation="portrait"><label>Figures 8–13.</label><caption><p>Details of <italic><tp:taxon-name>Dayao pengzhongi</tp:taxon-name></italic>. <bold>8</bold> male antennal club, enlarged <bold>9</bold> male left maxillary palpus <bold>10</bold> male sternite IX <bold>11</bold> aedeagus, in dorsal view <bold>12</bold> same, in lateral view <bold>13</bold> same, in ventral view. Scales: a = 0.3 mm, b–c = 0.1 mm, d–f = 0.2 mm.</p></caption><graphic xmlns:xlink="http://www.w3.org/1999/xlink" xlink:href="ZooKeys-141-045-g003.jpg" position="float" orientation="portrait" xlink:type="simple"/></fig></tp:treatment-sec><ref-list><ref id="B3"><mixed-citation xmlns:xlink="http://www.w3.org/1999/xlink" xlink:type="simple"><person-group><name name-style="western"><surname>Hlaváč</surname><given-names>P</given-names></name><name name-style="western"><surname>Chandler</surname><given-names>DS</given-names></name></person-group> (<year>2005</year>)<article-title> World catalog of the species of Tyrini with a key to the genera (Coleoptera: Staphylinidae: Pselaphinae).</article-title><source>Folia Heyrovskyana </source><volume>13</volume> (<issue>3</issue>): <fpage>81</fpage>-<lpage>143</lpage>.</mixed-citation></ref></ref-list></tp:taxon-treatment>
