# Supplementary material for: Dayao gen. n. of the subtribe Tyrina (Coleoptera, Staphylinidae, Pselaphinae) from South China
Source: Zookeys. 2011 Oct 28;(141):45–52. doi: 10.3897/zookeys.141.1948 (PMC3267463; doi:10.3897/zookeys.141.1948)
Supplement: XML Treatment for Dayao pengzhongi [file zookeys.141.1948-treatment2.xml]

<!DOCTYPE tp:taxon-treatment
  PUBLIC "-//TaxonX//DTD Taxonomic Treatment Publishing DTD v0 20100105//EN" "tax-treatment-NSO.dtd">
<tp:taxon-treatment xmlns:tp="http://www.plazi.org/taxpub"><tp:treatment-meta><mixed-citation publication-type="journal"><person-group><name><surname>Yin</surname><given-names>Zi-Wei</given-names></name><name><surname>Li</surname><given-names>Li-Zhen</given-names></name><name><surname>Zhao</surname><given-names>Mei-Jun</given-names></name></person-group><article-title>
                    <italic>Dayao</italic> gen. n. of the subtribe Tyrina (Coleoptera, Staphylinidae, Pselaphinae) from South China
                </article-title><source>Zookeys</source><day>28</day><month>10</month><year>2011</year><volume>2011</volume><issue>141</issue><fpage>45</fpage><lpage>52</lpage><pub-id pub-id-type="doi">10.3897/zookeys.141.1948</pub-id></mixed-citation></tp:treatment-meta><tp:nomenclature><tp:taxon-name>
                        <tp:taxon-name-part taxon-name-part-type="genus">Dayao</tp:taxon-name-part>
                        <tp:taxon-name-part taxon-name-part-type="species">pengzhongi</tp:taxon-name-part>
                    <object-id xmlns:xlink="http://www.w3.org/1999/xlink" xlink:type="simple">urn:lsid:zoobank.org:act:CA2D75C0-637D-439A-96A3-B0A9585E3601</object-id>
                    <object-id xmlns:xlink="http://www.w3.org/1999/xlink" xlink:type="simple">http://species-id.net/wiki/Dayao_pengzhongi</object-id>
                    </tp:taxon-name><tp:taxon-authority>Yin, Li &amp; Zhao</tp:taxon-authority><tp:taxon-status xmlns:xlink="http://www.w3.org/1999/xlink" xlink:type="simple">sp. n.</tp:taxon-status><xref ref-type="fig" rid="F1">Figs 1</xref><xref ref-type="fig" rid="F2"/><xref ref-type="fig" rid="F3">13</xref></tp:nomenclature><tp:treatment-sec sec-type="Type material"><title>Type material.</title><p> (1 ♂, 3 ♀♀)<bold>.</bold> Holotype: ♂, labelled ‘<bold>CHINA:</bold> Guangxi Prov. / Laibin City, Jinxiu County / Dayao Mt., 7 km / 1,200–1,400 m, 22.vii.2011 / Z. Peng leg. // [red label] HOLOTYPE / <italic><tp:taxon-name>Dayao pengzhongi</tp:taxon-name></italic> Yin et al. / SHNU Collections’. Paratypes: 3 ♀♀, same label data as holotype, except ‘23.vii.2011 / Z.W. Yin &amp; J.Y. Hu leg.’, all bear the following label: ‘[yellow label] PARATYPE / <italic><tp:taxon-name>Dayao pengzhongi</tp:taxon-name></italic> Yin et al. / SHNU Collections’.
                    </p></tp:treatment-sec><tp:treatment-sec sec-type="Description"><title>Description.</title><p>Male (<xref ref-type="fig" rid="F1">Fig. 1</xref>). Length 2.95 mm (holotype). Head lengthily and bluntly triangular, HL 0.74 mm, HW 0.59 mm, with decumbent setae. Vertexal foveae located posterior to point level with posterior margin of eyes. Eyes prominent, each with about 35 facets. Antennae elongate (<xref ref-type="fig" rid="F2">Fig. 2</xref>), scape longer than II–IV combined, II–IV each short, of same width, V–VIII each longer than II–IV, slightly narrower, of<!--PageBreak--><!--PageBreak--> same width, shortened distally, antennomeres of club (<xref ref-type="fig" rid="F3">Fig. 8</xref>) of about same width, IX slightly expanded laterally at basal third, X shorter than IX and XI, XI longer than IX, with rounded apex. Pronotum (<xref ref-type="fig" rid="F2">Fig. 4</xref>) as long as wide, PL 0.66 mm, PW 0.64 mm, with ‘Y’-shaped sulcus in anterior half, tufts of long golden setae at anterior margin of sulcus directed posteriorly. Elytra wider than long, EL 0.81 mm, EW 1.05 mm, lacking ridges. Venter (<xref ref-type="fig" rid="F2">Fig. 6</xref>) with long metaventral process (<xref ref-type="fig" rid="F2">Fig. 7</xref>) bent posteriorly near apex; metaventrite smooth, convex medially in apical half, with dense long setae at lateral portions and sparse minute setae at middle. Legs long, protibiae with small apical spines, pro- and mesofemora with distinct erect setae at ventral margins. Abdomen wider than long, AL 0.74 mm, AW 1.03 mm; discal carinae on tergite IV extending two-fifths of tergal length; tergite VIII transverse, narrowed apically in posterior half, with shallow median emargination, tergite IX (<xref ref-type="fig" rid="F3">Fig. 10</xref>) semi-membranous, with apical portion strongly sclerotized; sternites VIII transverse. Aedeagus (<xref ref-type="fig" rid="F3">Figs 11–13</xref>) length 0. 48 mm.
                    </p><p><!--PageBreak-->Female. In general similar to male. Antennomere IX (<xref ref-type="fig" rid="F2">Fig. 3</xref>) and pronotum (<xref ref-type="fig" rid="F2">Fig. 5</xref>) unmodified, metaventrite lacking process, protibiae simple. BL 2.81–2.99 mm, HL 0.71–0.73 mm, HW 0.57–0.59 mm, PL 0.63–0.66 mm, PW 0.62–0.64 mm, EL 0.74–0.78 mm, EW 1.07–1.10 mm, AL 0.73–0.82 mm, AW 1.12–1.15 mm. Eyes each with about 30 facets.
                    </p></tp:treatment-sec><tp:treatment-sec sec-type="Etymology"><title>Etymology.</title><p>The specific name recognizes the efforts of Zhong Peng in collecting the male holotype.</p><fig id="F1" position="float" orientation="portrait"><label>Figures 1.</label><caption><p> Male habitus of <italic><tp:taxon-name>Dayao pengzhongi</tp:taxon-name></italic>, holotype. Scale: 1.0 mm.</p></caption><graphic xmlns:xlink="http://www.w3.org/1999/xlink" xlink:href="ZooKeys-141-045-g001.jpg" position="float" orientation="portrait" xlink:type="simple"/></fig><fig id="F2" position="float" orientation="portrait"><label>Figures 2–7.</label><caption><p> Details of <italic><tp:taxon-name>Dayao pengzhongi</tp:taxon-name></italic>. <bold>2</bold> male right antenna <bold>3</bold> same, female <bold>4</bold> male head and pronotum <bold>5</bold> same, female <bold>6</bold> male meso- and metathorax <bold>7</bold> male metaventral process, in lateral view. Scales: 0.3 mm.</p></caption><graphic xmlns:xlink="http://www.w3.org/1999/xlink" xlink:href="ZooKeys-141-045-g002.jpg" position="float" orientation="portrait" xlink:type="simple"/></fig><fig id="F3" position="float" orientation="portrait"><label>Figures 8–13.</label><caption><p>Details of <italic><tp:taxon-name>Dayao pengzhongi</tp:taxon-name></italic>. <bold>8</bold> male antennal club, enlarged <bold>9</bold> male left maxillary palpus <bold>10</bold> male sternite IX <bold>11</bold> aedeagus, in dorsal view <bold>12</bold> same, in lateral view <bold>13</bold> same, in ventral view. Scales: a = 0.3 mm, b–c = 0.1 mm, d–f = 0.2 mm.</p></caption><graphic xmlns:xlink="http://www.w3.org/1999/xlink" xlink:href="ZooKeys-141-045-g003.jpg" position="float" orientation="portrait" xlink:type="simple"/></fig></tp:treatment-sec></tp:taxon-treatment>
